# Supplementary material for: Gas-Mediated Dynamic Structure Evolution of Bimetallic Alloy Catalysts
Source: Nanomaterials (Basel). 2025 Dec 3;15(23):1828. doi: 10.3390/nano15231828 (PMC12693368; doi:10.3390/nano15231828)
Supplement: Supplementary file 1 [file nanomaterials-15-01828-s001.zip]

Archive with 1 entries (1 files):
- nanomaterials-3984361-supplementary.pdf
